# Supplementary material for: Molecular Epidemiology and Presence of Hybrid Pathogenic Escherichia coli among Isolates from Community-Acquired Urinary Tract Infection
Source: Microorganisms. 2022 Jan 27;10(2):302. doi: 10.3390/microorganisms10020302 (PMC8874565; doi:10.3390/microorganisms10020302)
Supplement: Supplementary file 1 [file microorganisms-10-00302-s001.zip]

Archive with 1 entries (1 files):
- microorganisms-1535739-supplementary.pdf
